# Supplementary material for: Increase in Cd Tolerance through Seed-Borne Endophytic Fungus Epichloë gansuensis Affected Root Exudates and Rhizosphere Bacterial Community of Achnatherum inebrians
Source: Int J Mol Sci. 2022 Oct 28;23(21):13094. doi: 10.3390/ijms232113094 (PMC9654189; doi:10.3390/ijms232113094)
Supplement: Supplementary file 1 [file ijms-23-13094-s001.zip]

Archive with 1 entries (1 files):
- ijms-1970469-supplementary.pdf
